# Supplementary material for: The expendables: Bioarchaeological evidence for pauper apprentices in 19th century England and the health consequences of child labour
Source: PLoS One. 2023 May 17;18(5):e0284970. doi: 10.1371/journal.pone.0284970 (PMC10191286; doi:10.1371/journal.pone.0284970)
Supplement: S2 Appendix — (XLSX) [file pone.0284970.s002.xlsx]

## Sheet: Human data
TableXX: Results of carbon and nitrogen isotope analysis for humans from Fewston
Individual ID		Age and named status	Sex	% Collagen Yield	δ13C ‰VPDB	δ15N ‰ AIR	%C	%N	C:N
SK101 Rowland Marjerrison	0-1	0-1	Undetermined	11.7441	-19.02	13.21	43.75	15.84	3.23
Sk279	1-7	Juvenile	Undetermined	5.5	-19.1881	11.8456	42.4204	15.4249	3.20847
Sk417A	1-7	Juvenile	Undetermined	2.5	-20.3687	10.0256	43.2248	15.5235	3.24849
SK322	1-7	Juvenile	Undetermined	4.48188	-20.35	10.76	41.84	14.88	3.28
SK204	1-7	Juvenile	Undetermined	6.52439	-20.4575	11.264	42.8	15.58	3.21
Sk071	8-20	Juvenile	Undetermined	5.9	-20.5	11.1	43.02	15.62	3.2
SK056	8-20	Juvenile	Female	10.4122	-20.69	9.01	26.5	9.83	3.14
SK354	8-20	Juvenile	Undetermined	6.41601	-20.35	11.58	42.74	15.4	3.23
SK268	8-20	Juvenile	Undetermined	5.31782	-20.47	10.48	41.48	14.79	3.26
SK278	8-20	Juvenile	Undetermined	6.35744	-20.57	10.5581	42.98	15.58	3.22
SK062	8-20	Juvenile	Undetermined	10.1683	-20.51	10.4727	43.44	16.06	3.15
Sk232	8-20	Juvenile	Undetermined	10.8	-19.2099	12.3023	43.9996	16	3.20829
Sk334	8-20	Juvenile	Male	2.5	-20.3515	11.0275	43.528	15.1568	3.35049
SK077	8-20	Adolescent	Male?	4.1	-20.5735	10.5685	40.2956	14.5119	3.23942	Put in as adolesxent for the paper
Sk116	8-20	Adolescent	Female	5.3	-19.1112	12.002	43.0779	15.2408	3.29758
Sk208	8-20	Adolescent	Female	2.8	-20.0958	11.7792	43.6107	15.504	3.28173
SK214	8-20	Adolescent	Female	1.77241	-20.9	10.02	24.08	8.8	3.17
SK217	8-20	Adolescent	Undetermined	2.9637	-21.14	10.58	32.3	10.67	3.53
Sk223	8-20	Adolescent	Male	4.3	-20.7862	10.8251	43.6298	15.529	3.2779
SK229	8-20	Adolescent	Male	8.98138	-20.5	10.02	42.05	15.36	3.11
Sk262	8-20	Adolescent	Undetermined	2.6	-20.6505	10.4	43.5083	15.4393	3.28769
Sk271	8-20	Adolescent	Undetermined	3.6	-20.2018	12.2008	43.1853	15.4369	3.26378
SK277	8-20	Adolescent	Female?	4.44044	-19.57	10.34	44.17	16.03	3.2	Put in as adolesxent for the paper
Sk331	8-20	Adolescent	Male	2.9	-21.2553	11.1116	44.5542	15.4699	3.36004
Sk338	8-20	Adolescent	Male	6.9	-20.4993	10.919	43.1052	15.7369	3.19564
SK345	8-20	Adolescent	Undetermined	15.7229	-20.53	10.96	42.94	15.82	3.15
Sk348	8-20	Adolescent	Female	2.2	-20.7627	11.406	44.2871	15.5003	3.33337	Put in as adolesxent for the paper
Sk423	8-20	Adolescent	Female	5.8	-19.8	10.9	42.55	15.63	3.1
SK265	8-20	Adult	Female	7.74507	-20.12	12.27	40.62	12.27	3.12
SK319 Sarah Darnbrook	Local Adult	Named Adult	Female	7.6	-19.7763	12.1664	41.6025	15.1039	3.2135
SK363 Sarah Gill	Local Adult	Named Adult	Female	11.4	-19.9	11.6	44.26	15.97	3.23
Sk138A Elizabeth Dibb	Local Adult	Named Adult	Female	13.9	-19.6312	11.8691	42.8611	15.6062	3.20426
Sk378 Eliza Wigglesworth	Local Adult	Named Adult	Female	15.7	-18.3893	11.2802	41.997	15.5452	3.15213
Sk325 Grace Hutton	Local Adult	Named Adult	Female	5.02	-19.5	12.3	43.31	15.57	3.2
Sk310 Mary Dickinson	Local Adult	Named Adult	Female	11.2	-19.4057	12.2873	43.604	15.7436	3.23122
Sk122 Jane Marjerrison	Local Adult	Named Adult	Female	14.6	-19.7	11.1	43.62	15.89	3.2
Sk300 Mary Darnbrook	Local Adult	Named Adult	Female	13.6	-19.2051	12.2752	43.2735	15.8356	3.18822
SK238 Elizabeth Demaine (née Dickinson)	Local Adult	Named Adult	Female	9.2	-20.3342	11.4	42.6062	15.6452	3.17717
SK130 George Lister	Local Adult	Named Adult	Male	10.2	-19.3	11.9	43.61	15.81	3.21
SK408 Richard Gill	Local Adult	Named Adult	Male	6	-19.7	12.2	41.83	15.22	3.21
Sk342 Bentley Darnbrook	Local Adult	Named Adult	Male	1.8	-20.3963	11.9863	44.1888	15.3013	3.36923
Sk119 Matthew Marjerrison	Local Adult	Named Adult	Male	11.1	-18.8295	11.7455	42.8392	15.4876	3.22718
Sk351 John Dickinson	Local Adult	Named Adult	Male	13.3	-20.5	12.1	44.78	16.37	3.1
Sk360 Gill Wigglesworth	Local Adult	Named Adult	Male	13.4	-17.9	11.7	43.97	15.89	3.2
Sk307 Joseph Darnbrook	Local Adult	Named Adult	Male	10.3	-20.0458	12.3132	43.3708	15.8815	3.18604
Sk138B James Dibb	Local Adult	Named Adult	Male	13.8	-19.8547	11.7599	42.8351	15.6338	3.19654
Sk226 David Lister	Local Adult	Named Adult	Male	13.2	-20	11.8	43.54	15.92	3.1
SK366 John Renton Newsome	Local Adult	Named Adult	Male	5.6	-19.2294	12.5281	43.6233	15.8898	3.203
SK339 Richard Gill (younger)	Local Adult	Named Adult	Male	10.6	-19.5693	11.6985	42.61	15.3721	3.23391
Sk441 Daniel Fox? For purposes of paper, we are accepting ID as correct. He is not local though, born in Ireland, moved to Fewston as young adult so for the Sr & O he is kept separate to the rest of the ID adults	Adult: Non-Local Origins	Adult	Male	8.9	-19.2	13.2	43.01	15.92	3.1
SK283	20+	Adult	Female	2.8	-21.1	10.2	39.58	14.21	3.25
SK303	20+	Adult	Female	9.27944	-20.25	10.5609	38.14	13.54	3.3
SK192	20+	Adult	Male?	4.18141	-20.31	11.87	38.13	13.48	3.3
SK006	20+	Adult	Male?	2.0552	-20.99	9.43	38.35	13.67	3.28
SK156	20+	Adult	Female?	5.4	-20.2256	10.6312	42.9527	15.852	3.16116
Sk426	20+	Adult	Female	7.4	-19.7556	12.0495	44.2267	16.0272	3.21942
Sk080	20+	Adult	Female	14.9	-20.5164	11.3414	44.0685	16.0955	3.19439
SK053	20+	Adult	Female?	3.1	-19.933	10.5639	40.3341	14.7997	3.17957
SK177	20+	Adult	Female	0.5	-19.7139	12.1007	43.1291	15.8842	3.16837
SK450	20+	Adult	Female?	24.9317	-21	8.61	34.14	12.77	3.12
Sk098	20+	Adult	Female?	7	-20.2	11.9	43.72	15.86	3.2
Sk113	20+	Adult	Female?	4.7	-20.2133	10.2409	42.9469	15.6374	3.20436
SK241	20+	Adult	Male	3.6	-20.3	11.9	43.61	15.77	3.23
Sk088	20+	Adult	Male	1.8	-19.9856	11.6505	42.024	15.3759	3.18864
Sk186	20+	Adult	Male	8.6	-19.1	11.6	43.1	15.63	3.2
Sk153	20+	Adult	Male	5.5	-20.1955	11.6087	43.8336	16.035	3.18921
Sk 459	20+	Adult	Male	1.5	-20.4973	10.3304	43.3513	15.7839	3.20405
SK435	20+	Adult	Male?	6.3	-20.607	11.0292	42.6558	15.6201	3.18596
Sk165	20+	Adult	Male?	8.9	-20.0967	11.7807	43.7163	15.5844	3.27263
SK068	20+	Adult	Male	1.84287	-20.99	9.06	22.2	8.41	3.08
SK180	20+	Adult	Male	9.62271	-18.44	12.98	40.73	14.98	3.17
Sk 289	20+	Adult	Undetermined	12.7	-18.6687	11.917	43.451	15.9837	3.17164
SK447	20+	Adult	Undetermined	2.98223	-20.43	9.63	42.31	15.44	3.21

## Sheet: Animal data
Table XX: Results of carbon and nitrogen isotope analysis for animals from Hungate York
Sample ID	% Collagen Yield	δ13C ‰VPDB	δ15N ‰ AIR	%C	%N	C:N
CHICKEN 1	19.4	-21.1621	8.4114	44.2092	16.1262	3.19903
CHICKEN 2	13.4	-20.0375	6.44472	42.6166	15.6118	3.18505
CHICKEN 3	15	-20.3057	10.9217	42.7931	15.371	3.2481
COW 1	7.5	-22.0739	7.07915	42.6638	15.3762	3.23695
COW 2	2.5	-22.088	5.95956	41.9456	14.8655	3.29194
COW 3	16.4	-22.1218	5.44453	43.6572	15.789	3.22572
DOG 1	6.7	-20.0678	11.5897	43.8338	16.0348	3.18917
DOG 2	21.8	-19.9743	11.4744	42.9314	15.9051	3.14896
DOG 3	5.6	-20.7406	9.56376	42.5626	15.3204	3.24131
PIG 1	14.7	-21.52	9.77	42.4	15.5	3.2
PIG 2	12.1	-22.19	7.03	43.55	15.8	3.2
PIG 3	7.2	-21.21	10.94	43.11	15.6	3.2
PIG 4	8.7	-10.23	7.82	43.03	15.6	3.2
SHEEP 1	20.4	-21.654	4.74822	42.2505	15.6055	3.15868
SHEEP 2	13.6	-21.3479	4.6107	42.5934	15.56	3.19312
SHEEP 3	9.5	-21.4641	7.05932	42.5406	15.5115	3.19958
SHEEP 4	5.6	-21.2914	5.43333	42.9481	15.489	3.23483

## Sheet: Comparitive data
Table XX: Adult δ13C and δ15N mean and standard deviation data for post-medieval assemblages from comparitive sites
Site	Number of indviduals	Mean δ13C ‰VPDB	𝜎	Mean δ15N ‰ AIR	𝜎	Reference
Coventry, UK	11	-19.5	0.38	12.1	0.52	Trickett, M. A. (2006). A tale of two cities: diet, health and migration in post-medieval Coventry and Chelsea through biographical reconstruction, osteoarchaeology and isotope biogeochemistry. University of Durham. PhD Thesis.
Chelsea, London, UK	28	-18.8	0.946	12.7	0.432	Trickett, M. A. (2006). A tale of two cities: diet, health and migration in post-medieval Coventry and Chelsea through biographical reconstruction, osteoarchaeology and isotope biogeochemistry. University of Durham. PhD Thesis.
Christ Church, Spitalfields, London, UK	88	-18.8	0.59	13.3	0.58	Nitsch et al. (2010). The effect of parity status on δ15N: looking for the “pregnancy effect” in 18th and 19th century London. Journal of archaeological science, 37(12), 3191–3199.
All Saints, York, UK	10	-19.1	0.45	12.7	0.91	Müldner, G., & Richards, M. P. (2007). Stable isotope evidence for 1500 years of human diet at the city of York, UK. American journal of physical anthropology, 133(1), 682–697.
Kilkenny Workhouse, Ireland	14	-19.3	0.86	10.9	0.47	Beaumont et al. (2013). Victims and Survivors: Stable Isotopes Used to Identify Migrants From the Great Irish Famine to 19th Century London. American journal of physical anthropology, 150, 87–98
Lukin Street, London, UK	64	-19.1	0.68	12.7	0.81	Beaumont et al. (2013). Victims and Survivors: Stable Isotopes Used to Identify Migrants From the Great Irish Famine to 19th Century London. American journal of physical anthropology, 150, 87–99
Queens Chapel Savoy, London, UK	67	-19.3609	0.932495	12.1388	0.939028	Bleasdale et al. (2019). Multidisciplinary investigations of the diets of two post-medieval populations from London using stable isotopes and microdebris analysis. Archaeological and anthropological sciences, 11(11), pp.6161-6181
St Barnabus, Kensington, London, UK	25	-19.0568	0.6738	13.484	0.708684	Bleasdale et al. (2019). Multidisciplinary investigations of the diets of two post-medieval populations from London using stable isotopes and microdebris analysis. Archaeological and anthropological sciences, 11(11), pp.6161-6181
St Martins, Birmingham, UK	18	-19.2	0.44	12	0.69	Richards, M. (2006). Paleodietary reconstruction. In M. Brickley, S. Buteaux, J. Adams, & R. Cherrington (Eds.), St Martin’s Uncovered: Investigations in the Churchyard of St Martin's-in-the-Bull Ring, Birmingham, 2001 (pp. 147–151). Oxbow Books, Oxford.

## Sheet: Statistical Comparison
Table XX: Results of Dunn’s Post-Hoc test And Bonforri corrected P values (for multiple testing) for carbon isotope values between age and named status groupings
	Juvenile	Adolescent	Named Adult	Adult
Juvenile		1	0.01066	1
Adolescent	1		0.0007023	0.7893
Named Adult	0.01066	0.0007023		0.04191
Adult	1	0.7893	0.04191
Table XX: Results of Dunn’s Post-Hoc test And Bonforri corrected P values (for multiple testing) for nitrogen isotope values between age and named status groupings
	Juvenile	Adolescent	Named Adult	Adult
Juvenile		1	0.006511	1
Adolescent	1		0.00149	1
Named Adult	0.006511	0.00149		0.03663
Adult	1	1	0.03663
